# Supplementary material for: Bovine Lactoferrin and Hen Ovotransferrin Affect Virulence Factors of Acute Hepatopancreatic Necrosis Disease (AHPND)-Inducing Vibrio parahaemolyticus Strains
Source: Microorganisms. 2023 Dec 2;11(12):2912. doi: 10.3390/microorganisms11122912 (PMC10745944; doi:10.3390/microorganisms11122912)
Supplement: Supplementary file 1 [file microorganisms-11-02912-s001.zip]

Archive with 1 entries (1 files):
- microorganisms-2712850-supplementary.pdf
